# Supplementary material for: PLLA@PDA-DOX Nanobubbles for Ultrasound Imaging Combined Chemo-Photothermal Therapy
Source: Biomolecules. 2026 Jun 4;16(6):834. doi: 10.3390/biom16060834 (PMC13296396; doi:10.3390/biom16060834)
Supplement: Supplementary file 1 [file biomolecules-16-00834-s001.zip]

Archive with 1 entries (1 files):
- biomolecules-4304661-supplementary.pdf
